# Supplementary material for: Construction and Validation of an Oxaliplatin-Resistant Gene Signature in Colorectal Cancer Patients Who Underwent Chemotherapy
Source: Pharmaceuticals (Basel). 2022 Sep 13;15(9):1139. doi: 10.3390/ph15091139 (PMC9503614; doi:10.3390/ph15091139)
Supplement: Supplementary file 1 [file pharmaceuticals-15-01139-s001.zip]

Archive with 1 entries (1 files):
- pharmaceuticals-1847493-supplementary.pdf
